# Supplementary material for: Redox-Regulation of α-Globin in Vascular Physiology
Source: Antioxidants (Basel). 2022 Jan 14;11(1):159. doi: 10.3390/antiox11010159 (PMC8773178; doi:10.3390/antiox11010159)
Supplement: Supplementary file 1 [file antioxidants-11-00159-s001.zip]

Archive with 1 entries (1 files):
- antioxidants-1458714-supplementary.pdf
